# Supplementary material for: Gradient Functionalization of Poly(lactic acid)-Based Materials with Polylysine for Spatially Controlled Cell Adhesion
Source: Polymers (Basel). 2024 Oct 14;16(20):2888. doi: 10.3390/polym16202888 (PMC11511340; doi:10.3390/polym16202888)
Supplement: Supplementary file 1 [file polymers-16-02888-s001.zip]

Archive with 1 entries (1 files):
- polymers-3219420-supplementary.pdf
